# Supplementary material for: Risk Assessment of Alien Woody Plants in China’s National Nature Reserves Under Climate Change
Source: Plants (Basel). 2025 Sep 28;14(19):3006. doi: 10.3390/plants14193006 (PMC12526335; doi:10.3390/plants14193006)
Supplement: Supplementary file 1 [file plants-14-03006-s001.zip]

Archive with 1 entries (1 files):
- plants-3877665-supplementary.pdf
